# Supplementary material for: An ab initio electronic transport database for inorganic materials
Source: Sci Data. 2017 Jul 4;4:170085. doi: 10.1038/sdata.2017.85 (PMC5496472; doi:10.1038/sdata.2017.85)
Supplement: Supplementary file 1 [file sdata201785-isa1.zip]

Archive with 3 entries (3 files):
- i_Investigation.txt
- s_study_Hautier.txt
- a_assay_Hautier.txt
