# Supplementary material for: An ab initio electronic transport database for inorganic materials
Source: Sci Data. 2017 Jul 4;4:170085. doi: 10.1038/sdata.2017.85 (PMC5496472; doi:10.1038/sdata.2017.85)
Supplement: Supplementary file 1 [file sdata201785-isa1.zip › i_Investigation.txt]

# Investigation File generated for Scientific Data with Investigation File Authoring Tool version 0.1.0 on 09/05/2017 - This metadata file is CC0
ONTOLOGY SOURCE REFERENCE
Term Source Name	ERO	NPO	OBI
Term Source File	http://data.bioontology.org/ontologies/ERO	http://data.bioontology.org/ontologies/NPO	http://data.bioontology.org/ontologies/OBI
Term Source Version	2013-08-02	2011-12-08 (yyyy-mm-dd)	2014-08-18
Term Source Description	Eagle-I Research Resource Ontology	NanoParticle Ontology	Ontology for Biomedical Investigations
INVESTIGATION
Investigation Identifier
Investigation Title
Investigation Description
Investigation Submission Date
Investigation Public Release Date
INVESTIGATION PUBLICATIONS
Investigation PubMed ID
Investigation Publication DOI
Investigation Publication Author List
Investigation Publication Title
Investigation Publication Status
Investigation Publication Status Term Accession Number
Investigation Publication Status Term Source REF
INVESTIGATION CONTACTS
Investigation Person Last Name
Investigation Person Mid Initials
Investigation Person First Name
Investigation Person Address
Investigation Person Phone
Investigation Person Fax
Investigation Person Email
Investigation Person Affiliation
Investigation Person Roles
Investigation Person Roles Term Accession Number
Investigation Person Roles Term Source REF
STUDY
Study Identifier	10.1038/sdata.2017.85
Study Title	An ab initio electronic transport database for inorganic materials
Study Submission Date	14/02/2017
Study Public Release Date	04/07/2017
Study Description	http://www.nature.com/articles/sdata201785#abstract
Study File Name	s_study_Hautier.txt
Comment[Subject Keywords]	///;///;///
Comment[Manuscript Licence]	CC BY-4.0
Comment[Experimental Metadata Licence]	CC0
Comment[Supplementary Information File Name]	
Comment[Supplementary Information File Type]	x-zip-compressed
Comment[Supplementary Information File URL]	http://www.nature.com/articles/sdata201785#supplementary-information
Comment[Data Repository]	Dryad Digital Repository
Comment[Data Record Accession]	doi:10.5061/dryad.gn001
Comment[Data Record URI]	http://dx.doi.org/10.5061/dryad.gn001
STUDY DESIGN DESCRIPTORS
Study Design Type	database creation objective
Study Design Type Term Accession Number	http://www.ebi.ac.uk/efo/swo/SWO_0000509
Study Design Type Term Source REF	ERO
STUDY PUBLICATIONS
Study PubMed ID
Study Publication DOI
Study Publication Author List
Study Publication Title
Study Publication Status
Study Publication Status Term Accession Number
Study Publication Status Term Source REF
STUDY FACTORS
Study Factor Name	material
Study Factor Type	inorganic compound or molecule
Study Factor Type Term Accession Number	http://purl.bioontology.org/ontology/npo#NPO_351
Study Factor Type Term Source REF	NPO
STUDY ASSAYS
Study Assay Measurement Type	electronic transport properties
Study Assay Measurement Type Term Accession Number	""
Study Assay Measurement Type Term Source REF	""
Study Assay Technology Type	computational modeling technique
Study Assay Technology Type Term Accession Number	ERO:0001251
Study Assay Technology Type Term Source REF	ERO
Study Assay Technology Platform	""
Study Assay File Name	a_assay_Hautier.txt
STUDY PROTOCOLS
Study Protocol Name	Methods Definitions	Computational parameters
Study Protocol Type	selection	computational modeling technique
Study Protocol Type Term Accession Number	OBI:0001928	ERO:0001251
Study Protocol Type Term Source REF	OBI	ERO
Study Protocol Description		
Study Protocol URI	""	""
Study Protocol Version		
Study Protocol Parameters Name	""	""
Study Protocol Parameters Name Term Accession Number	""	""
Study Protocol Parameters Name Term Source REF	""	""
Study Protocol Components Name	""	""
Study Protocol Components Type	""	""
Study Protocol Components Type Term Accession Number	""	""
Study Protocol Components Type Term Source REF	""	""
STUDY CONTACTS
Study Person Last Name	Ricci	Chen	Aydemir	Snyder	Rignanese	Jain	Hautier
Study Person First Name	Francesco	Wei	Umut	G. Jeffrey	Gian-Marco	Anubhav	Geoffroy
Study Person Mid Initials							
Study Person Email	""	""	""	""	""	""	geoffroy.hautier@uclouvain.be
Study Person Phone							
Study Person Fax							
Study Person Address							
Study Person Affiliation	Institute of Condensed Matter and Nanosciences (IMCN), Université catholique de Louvain, Chemin des étoiles 8, bte L7.03.01, Louvain-la-Neuve, Belgium	Lawrence Berkeley National Lab, 1 Cyclotron Rd, Berkeley, California, USA	Department of Materials Science and Engineering, Northwestern University, 2220 Campus Drive, Evanston, Illinois 60208, USA	Department of Materials Science and Engineering, Northwestern University, 2220 Campus Drive, Evanston, Illinois 60208, USA	Institute of Condensed Matter and Nanosciences (IMCN), Université catholique de Louvain, Chemin des étoiles 8, bte L7.03.01, Louvain-la-Neuve, Belgium	Lawrence Berkeley National Lab, 1 Cyclotron Rd, Berkeley, California, USA	Institute of Condensed Matter and Nanosciences (IMCN), Université catholique de Louvain, Chemin des étoiles 8, bte L7.03.01, Louvain-la-Neuve, Belgium
Study Person Roles							
Study Person Roles Term Accession Number							
Study Person Roles Term Source REF							
Comment[Study Person ORCID]					0000-0002-1422-1205		
Comment[Funder]							
Comment[FundRef ID]							
Comment[Funder Term Source REF]							
Comment[Grant Identifier]							
