# Supplementary material for: An ab initio electronic transport database for inorganic materials
Source: Sci Data. 2017 Jul 4;4:170085. doi: 10.1038/sdata.2017.85 (PMC5496472; doi:10.1038/sdata.2017.85)
Supplement: Supplementary file 1 [file sdata201785-isa1.zip › s_study_Hautier.txt]

Source Name	Characteristics[chemical substance]	Term Source REF	Term Accession Number	Protocol REF	Sample Name	Factor Value[material]
Materials Project database	inorganic compound	ERO	ERO:0000585	Methods Definitions	mp_id1/mp_id570106	inorganic compound from Materials Project database
Materials Project database	inorganic compound	ERO	ERO:0000585	Methods Definitions	mp_id570107/mp_id1006278	inorganic compound from Materials Project database
Materials Project database	inorganic compound	ERO	ERO:0000585	Methods Definitions	mp_id1/mp_id6565	inorganic compound from Materials Project database
Materials Project database	inorganic compound	ERO	ERO:0000585	Methods Definitions	mp_id6566/mp_id14048	inorganic compound from Materials Project database
Materials Project database	inorganic compound	ERO	ERO:0000585	Methods Definitions	mp_id14049/mp_id18774	inorganic compound from Materials Project database
Materials Project database	inorganic compound	ERO	ERO:0000585	Methods Definitions	mp_id18775/mp_id23660	inorganic compound from Materials Project database
Materials Project database	inorganic compound	ERO	ERO:0000585	Methods Definitions	mp_id23662/mp_id28155	inorganic compound from Materials Project database
Materials Project database	inorganic compound	ERO	ERO:0000585	Methods Definitions	mp_id 28156/mp_id30189	inorganic compound from Materials Project database
Materials Project database	inorganic compound	ERO	ERO:0000585	Methods Definitions	mp_id30192/mp_id505772	inorganic compound from Materials Project database
Materials Project database	inorganic compound	ERO	ERO:0000585	Methods Definitions	mp_id505774/mp_id542734	inorganic compound from Materials Project database
Materials Project database	inorganic compound	ERO	ERO:0000585	Methods Definitions	mp_id542737/mp_id555975	inorganic compound from Materials Project database
Materials Project database	inorganic compound	ERO	ERO:0000585	Methods Definitions	mp_id555976/mp_id558469	inorganic compound from Materials Project database
Materials Project database	inorganic compound	ERO	ERO:0000585	Methods Definitions	mp_id558475/mp_id560944	inorganic compound from Materials Project database
Materials Project database	inorganic compound	ERO	ERO:0000585	Methods Definitions	mp_id560947/mp_id567053	inorganic compound from Materials Project database
Materials Project database	inorganic compound	ERO	ERO:0000585	Methods Definitions	mp_id567055/mp_id570909	inorganic compound from Materials Project database
Materials Project database	inorganic compound	ERO	ERO:0000585	Methods Definitions	mp_id570910/mp_id601867	inorganic compound from Materials Project database
Materials Project database	inorganic compound	ERO	ERO:0000585	Methods Definitions	mp_id601871/mp_id639724	inorganic compound from Materials Project database
Materials Project database	inorganic compound	ERO	ERO:0000585	Methods Definitions	mp_id639727/mp_id667327	inorganic compound from Materials Project database
Materials Project database	inorganic compound	ERO	ERO:0000585	Methods Definitions	mp_id667335/mp_id680604	inorganic compound from Materials Project database
Materials Project database	inorganic compound	ERO	ERO:0000585	Methods Definitions	mp_id680610/mp_id698491	inorganic compound from Materials Project database
Materials Project database	inorganic compound	ERO	ERO:0000585	Methods Definitions	mp_id698494/mp_id720300	inorganic compound from Materials Project database
Materials Project database	inorganic compound	ERO	ERO:0000585	Methods Definitions	mp_id720312/mp_id753160	inorganic compound from Materials Project database
Materials Project database	inorganic compound	ERO	ERO:0000585	Methods Definitions	mp_id753162/mp_id761565	inorganic compound from Materials Project database
Materials Project database	inorganic compound	ERO	ERO:0000585	Methods Definitions	mp_id761566/mp_id764784	inorganic compound from Materials Project database
Materials Project database	inorganic compound	ERO	ERO:0000585	Methods Definitions	mp_id764785/mp_id768341	inorganic compound from Materials Project database
Materials Project database	inorganic compound	ERO	ERO:0000585	Methods Definitions	mp_id768342/mp_id771645	inorganic compound from Materials Project database
Materials Project database	inorganic compound	ERO	ERO:0000585	Methods Definitions	mp_id771647/mp_id775067	inorganic compound from Materials Project database
Materials Project database	inorganic compound	ERO	ERO:0000585	Methods Definitions	mp_id775068/mp_id779221	inorganic compound from Materials Project database
Materials Project database	inorganic compound	ERO	ERO:0000585	Methods Definitions	mp_id779222/mp_id861898	inorganic compound from Materials Project database
Materials Project database	inorganic compound	ERO	ERO:0000585	Methods Definitions	mp_id861906/mp_id1006278	inorganic compound from Materials Project database
