# Supplementary material for: An ab initio electronic transport database for inorganic materials
Source: Sci Data. 2017 Jul 4;4:170085. doi: 10.1038/sdata.2017.85 (PMC5496472; doi:10.1038/sdata.2017.85)
Supplement: Supplementary file 1 [file sdata201785-isa1.zip › a_assay_Hautier.txt]

Sample Name	Protocol REF	Assay Name	Raw Data File	Comment[Data Repository]	Comment[Data Record Accession]	Comment[Data Record URI]
mp_id1/mp_id570106	Computational parameters	transport_data_dataset_1_part_1	etransport_data_1.tar	Dryad Digital Repository	doi:10.5061/dryad.gn001	http://dx.doi.org/10.5061/dryad.gn001
mp_id570107/mp_id1006278	Computational parameters	transport_data_dataset_1_part_2	etransport_data_2.tar	Dryad Digital Repository	doi:10.5061/dryad.gn001	http://dx.doi.org/10.5061/dryad.gn001
mp_id1/mp_id6565	Computational parameters	transport_data_dataset_2_part_1	etransport_data_2_1.tar	Dryad Digital Repository	doi:10.5061/dryad.gn001	http://dx.doi.org/10.5061/dryad.gn001
mp_id6566/mp_id14048	Computational parameters	transport_data_dataset_2_part_2	etransport_data_2_2.tar	Dryad Digital Repository	doi:10.5061/dryad.gn001	http://dx.doi.org/10.5061/dryad.gn001
mp_id14049/mp_id18774	Computational parameters	transport_data_dataset_2_part_3	etransport_data_2_3.tar	Dryad Digital Repository	doi:10.5061/dryad.gn001	http://dx.doi.org/10.5061/dryad.gn001
mp_id18775/mp_id23660	Computational parameters	transport_data_dataset_2_part_4	etransport_data_2_4.tar	Dryad Digital Repository	doi:10.5061/dryad.gn001	http://dx.doi.org/10.5061/dryad.gn001
mp_id23662/mp_id28155	Computational parameters	transport_data_dataset_2_part_5	etransport_data_2_5.tar	Dryad Digital Repository	doi:10.5061/dryad.gn001	http://dx.doi.org/10.5061/dryad.gn001
mp_id 28156/mp_id30189	Computational parameters	transport_data_dataset_2_part_6	etransport_data_2_6.tar	Dryad Digital Repository	doi:10.5061/dryad.gn001	http://dx.doi.org/10.5061/dryad.gn001
mp_id30192/mp_id505772	Computational parameters	transport_data_dataset_2_part_7	etransport_data_2_7.tar	Dryad Digital Repository	doi:10.5061/dryad.gn001	http://dx.doi.org/10.5061/dryad.gn001
mp_id505774/mp_id542734	Computational parameters	transport_data_dataset_2_part_8	etransport_data_2_8.tar	Dryad Digital Repository	doi:10.5061/dryad.gn001	http://dx.doi.org/10.5061/dryad.gn001
mp_id542737/mp_id555975	Computational parameters	transport_data_dataset_2_part_9	etransport_data_2_9.tar	Dryad Digital Repository	doi:10.5061/dryad.gn001	http://dx.doi.org/10.5061/dryad.gn001
mp_id555976/mp_id558469	Computational parameters	transport_data_dataset_2_part_10	etransport_data_2_10.tar	Dryad Digital Repository	doi:10.5061/dryad.gn001	http://dx.doi.org/10.5061/dryad.gn001
mp_id558475/mp_id560944	Computational parameters	transport_data_dataset_2_part_11	etransport_data_2_11.tar	Dryad Digital Repository	doi:10.5061/dryad.gn001	http://dx.doi.org/10.5061/dryad.gn001
mp_id560947/mp_id567053	Computational parameters	transport_data_dataset_2_part_12	etransport_data_2_12.tar	Dryad Digital Repository	doi:10.5061/dryad.gn001	http://dx.doi.org/10.5061/dryad.gn001
mp_id567055/mp_id570909	Computational parameters	transport_data_dataset_2_part_13	etransport_data_2_13.tar	Dryad Digital Repository	doi:10.5061/dryad.gn001	http://dx.doi.org/10.5061/dryad.gn001
mp_id570910/mp_id601867	Computational parameters	transport_data_dataset_2_part_14	etransport_data_2_14.tar	Dryad Digital Repository	doi:10.5061/dryad.gn001	http://dx.doi.org/10.5061/dryad.gn001
mp_id601871/mp_id639724	Computational parameters	transport_data_dataset_2_part_15	etransport_data_2_15.tar	Dryad Digital Repository	doi:10.5061/dryad.gn001	http://dx.doi.org/10.5061/dryad.gn001
mp_id639727/mp_id667327	Computational parameters	transport_data_dataset_2_part_16	etransport_data_2_16.tar	Dryad Digital Repository	doi:10.5061/dryad.gn001	http://dx.doi.org/10.5061/dryad.gn001
mp_id667335/mp_id680604	Computational parameters	transport_data_dataset_2_part_17	etransport_data_2_17.tar	Dryad Digital Repository	doi:10.5061/dryad.gn001	http://dx.doi.org/10.5061/dryad.gn001
mp_id680610/mp_id698491	Computational parameters	transport_data_dataset_2_part_18	etransport_data_2_18.tar	Dryad Digital Repository	doi:10.5061/dryad.gn001	http://dx.doi.org/10.5061/dryad.gn001
mp_id698494/mp_id720300	Computational parameters	transport_data_dataset_2_part_19	etransport_data_2_19.tar	Dryad Digital Repository	doi:10.5061/dryad.gn001	http://dx.doi.org/10.5061/dryad.gn001
mp_id720312/mp_id753160	Computational parameters	transport_data_dataset_2_part_20	etransport_data_2_20.tar	Dryad Digital Repository	doi:10.5061/dryad.gn001	http://dx.doi.org/10.5061/dryad.gn001
mp_id753162/mp_id761565	Computational parameters	transport_data_dataset_2_part_21	etransport_data_2_21.tar	Dryad Digital Repository	doi:10.5061/dryad.gn001	http://dx.doi.org/10.5061/dryad.gn001
mp_id761566/mp_id764784	Computational parameters	transport_data_dataset_2_part_22	etransport_data_2_22.tar	Dryad Digital Repository	doi:10.5061/dryad.gn001	http://dx.doi.org/10.5061/dryad.gn001
mp_id764785/mp_id768341	Computational parameters	transport_data_dataset_2_part_23	etransport_data_2_23.tar	Dryad Digital Repository	doi:10.5061/dryad.gn001	http://dx.doi.org/10.5061/dryad.gn001
mp_id768342/mp_id771645	Computational parameters	transport_data_dataset_2_part_24	etransport_data_2_24.tar	Dryad Digital Repository	doi:10.5061/dryad.gn001	http://dx.doi.org/10.5061/dryad.gn001
mp_id771647/mp_id775067	Computational parameters	transport_data_dataset_2_part_25	etransport_data_2_25.tar	Dryad Digital Repository	doi:10.5061/dryad.gn001	http://dx.doi.org/10.5061/dryad.gn001
mp_id775068/mp_id779221	Computational parameters	transport_data_dataset_2_part_26	etransport_data_2_26.tar	Dryad Digital Repository	doi:10.5061/dryad.gn001	http://dx.doi.org/10.5061/dryad.gn001
mp_id779222/mp_id861898	Computational parameters	transport_data_dataset_2_part_27	etransport_data_2_27.tar	Dryad Digital Repository	doi:10.5061/dryad.gn001	http://dx.doi.org/10.5061/dryad.gn001
mp_id861906/mp_id1006278	Computational parameters	transport_data_dataset_2_part_28	etransport_data_2_28.tar	Dryad Digital Repository	doi:10.5061/dryad.gn001	http://dx.doi.org/10.5061/dryad.gn001
